# Supplementary material for: Peripheral Blood T Cells of Patients with IPAH Have a Reduced Cytokine-Producing Capacity
Source: Int J Mol Sci. 2022 Jun 10;23(12):6508. doi: 10.3390/ijms23126508 (PMC9224379; doi:10.3390/ijms23126508)
Supplement: Supplementary file 1 [file ijms-23-06508-s001.zip]

Archive with 1 entries (1 files):
- ijms-1735747-supplementary.pdf
